# Supplementary material for: Collagen VI Is a Gi-Biased Ligand of the Adhesion GPCR GPR126/ADGRG6
Source: Cells. 2023 Jun 5;12(11):1551. doi: 10.3390/cells12111551 (PMC10252604; doi:10.3390/cells12111551)
Supplement: Supplementary file 1 [file cells-12-01551-s001.zip]

Archive with 1 entries (1 files):
- cells-2332993-supplementary.pdf
